# Supplementary material for: Cerebral and Somatic Oxygen Saturation in Neonates with Congenital Heart Disease before Surgery
Source: J Clin Med. 2021 Jun 1;10(11):2455. doi: 10.3390/jcm10112455 (PMC8199521; doi:10.3390/jcm10112455)
Supplement: Supplementary file 1 [file jcm-10-02455-s001.zip]

Archive with 1 entries (1 files):
- jcm-1213857-supplementary.pdf
